# Supplementary material for: Cryobanking European Mink (Mustela lutreola) Mesenchymal Stem Cells and Oocytes
Source: Int J Mol Sci. 2022 Aug 18;23(16):9319. doi: 10.3390/ijms23169319 (PMC9408899; doi:10.3390/ijms23169319)
Supplement: Supplementary file 1 [file ijms-23-09319-s001.zip]

Archive with 1 entries (1 files):
- ijms-1830791-supplementary.pdf
